# Supplementary material for: Cis-regulatory evolution of the recently expanded Ly49 gene family
Source: Nat Commun. 2024 Jun 6;15:4839. doi: 10.1038/s41467-024-48990-y (PMC11156856; doi:10.1038/s41467-024-48990-y)
Supplement: Supplementary file 3 — Supplementary Data 1 [file 41467_2024_48990_MOESM3_ESM.xlsx]

## Sheet: sequencing_libraries
Supplementary Data | Sequencing libraries generated in this study
sample	type	species	strain	genotype	NK_subset
B6_Ly49Dn_mRNA	nanoCAGE	Mus musculus	C57BL/6J	WT	Ly49D-
B6_Ly49Dn_Terminator	nanoCAGE	Mus musculus	C57BL/6J	WT	Ly49D-
B6_Ly49Dp_mRNA	nanoCAGE	Mus musculus	C57BL/6J	WT	Ly49D+
B6_Ly49Dp_Terminator	nanoCAGE	Mus musculus	C57BL/6J	WT	Ly49D+
129_mRNA	nanoCAGE	Mus musculus	129S6/SvEvTac	WT	total_NK
NOD_mRNA	nanoCAGE	Mus musculus	NOD/ShiLTJ	WT	total_NK
B6_Ly49An_ATAC_rep1	ATAC-seq	Mus musculus	C57BL/6J	WT	Ly49A-
B6_Ly49An_ATAC_rep2	ATAC-seq	Mus musculus	C57BL/6J	WT	Ly49A-
B6_Ly49Ap_ATAC_rep1	ATAC-seq	Mus musculus	C57BL/6J	WT	Ly49A+
B6_Ly49Ap_ATAC_rep2	ATAC-seq	Mus musculus	C57BL/6J	WT	Ly49A+
B6_Ly49Hn_ATAC_rep1	ATAC-seq	Mus musculus	C57BL/6J	WT	Ly49H-
B6_Ly49Hn_ATAC_rep2	ATAC-seq	Mus musculus	C57BL/6J	WT	Ly49H-
B6_Ly49Hp_ATAC_rep1	ATAC-seq	Mus musculus	C57BL/6J	WT	Ly49H+
B6_Ly49Hp_ATAC_rep2	ATAC-seq	Mus musculus	C57BL/6J	WT	Ly49H+
B6_Ly49Dn_ATAC_rep1	ATAC-seq	Mus musculus	C57BL/6J	WT	Ly49D-
B6_Ly49Dn_ATAC_rep2	ATAC-seq	Mus musculus	C57BL/6J	WT	Ly49D-
B6_Ly49Dn_ATAC_rep3	ATAC-seq	Mus musculus	C57BL/6J	WT	Ly49D-
B6_Ly49Dp_ATAC_rep1	ATAC-seq	Mus musculus	C57BL/6J	WT	Ly49D+
B6_Ly49Dp_ATAC_rep2	ATAC-seq	Mus musculus	C57BL/6J	WT	Ly49D+
B6_Ly49Dp_ATAC_rep3	ATAC-seq	Mus musculus	C57BL/6J	WT	Ly49D+
129_NK_ATAC_rep1	ATAC-seq	Mus musculus	129S6/SvEvTac	WT	total_NK
129_NK_ATAC_rep2	ATAC-seq	Mus musculus	129S6/SvEvTac	WT	total_NK
NOD_NK_ATAC_rep1	ATAC-seq	Mus musculus	NOD/ShiLTJ	WT	total_NK
NOD_NK_ATAC_rep2	ATAC-seq	Mus musculus	NOD/ShiLTJ	WT	total_NK
rat_NK_ATAC_rep1	ATAC-seq	Rattus norvegicus	BN/NHsdMcwi	WT	total_NK
rat_NK_ATAC_rep2	ATAC-seq	Rattus norvegicus	BN/NHsdMcwi	WT	total_NK
B6_Ly49Dn_captureHiC_rep1	captureHi-C	Mus musculus	C57BL/6J	WT	Ly49D-
B6_Ly49Dn_captureHiC_rep2	captureHi-C	Mus musculus	C57BL/6J	WT	Ly49D-
B6_Ly49Dp_captureHiC_rep1	captureHi-C	Mus musculus	C57BL/6J	WT	Ly49D+
B6_Ly49Dp_captureHiC_rep2	captureHi-C	Mus musculus	C57BL/6J	WT	Ly49D+
EL4_captureHiC	captureHi-C	Mus musculus	C57BL/6J	EL4 cell line	NA
MAP8.B6.Ly49h_KO_homozygous_RNA_rep1	RNA-seq	Mus musculus	C57BL/6J	MAP8.B6.Ly49h_KO	total_NK
MAP8.B6.Ly49h_KO_homozygous_RNA_rep2	RNA-seq	Mus musculus	C57BL/6J	MAP8.B6.Ly49h_KO	total_NK
MAP8.B6.Ly49h_WT_homozygous_RNA_rep1	RNA-seq	Mus musculus	C57BL/6J	WT	total_NK
MAP8.B6.Ly49h_WT_homozygous_RNA_rep2	RNA-seq	Mus musculus	C57BL/6J	WT	total_NK
MAP8.B6.Ly49m_KO_M6_RNA_rep1	RNA-seq	Mus musculus	C57BL/6J	MAP8.B6.Ly49m_KO/Ly49KO	total_NK
MAP8.B6.Ly49m_KO_M6_RNA_rep2	RNA-seq	Mus musculus	C57BL/6J	MAP8.B6.Ly49m_KO/Ly49KO	total_NK
MAP8.B6.Ly49m_WT_M6_RNA_rep1	RNA-seq	Mus musculus	C57BL/6J	WT/Ly49KO	total_NK
MAP8.B6.Ly49m_WT_M6_RNA_rep2	RNA-seq	Mus musculus	C57BL/6J	WT/Ly49KO	total_NK
MAP8.B6.Ly49m_KO_M9_RNA_rep1	RNA-seq	Mus musculus	C57BL/6J	MAP8.B6.Ly49m_KO/Ly49KO	total_NK
MAP8.B6.Ly49m_KO_M9_RNA_rep2	RNA-seq	Mus musculus	C57BL/6J	MAP8.B6.Ly49m_KO/Ly49KO	total_NK
MAP8.B6.Ly49m_WT_M9_RNA_rep1	RNA-seq	Mus musculus	C57BL/6J	WT/Ly49KO	total_NK
MAP8.B6.Ly49m_WT_M9_RNA_rep2	RNA-seq	Mus musculus	C57BL/6J	WT/Ly49KO	total_NK
B6_Ly49DnHn_WGBS	BS	Mus musculus	CB6F1/J	WT	Ly49D-H-
B6_Ly49DnHp_WGBS	BS	Mus musculus	CB6F1/J	WT	Ly49D-H+
B6_Ly49DpHn_WGBS	BS	Mus musculus	CB6F1/J	WT	Ly49D+H-
B6_Ly49DpHp_WGBS	BS	Mus musculus	CB6F1/J	WT	Ly49D+H+
B6_Ly49DnHn_ampliconBS	BS	Mus musculus	CB6F1/J	WT	Ly49D-H-
B6_Ly49DnHp_ampliconBS	BS	Mus musculus	CB6F1/J	WT	Ly49D-H+
B6_Ly49DpHn_ampliconBS	BS	Mus musculus	CB6F1/J	WT	Ly49D+H-
B6_Ly49DpHp_ampliconBS	BS	Mus musculus	CB6F1/J	WT	Ly49D+H+
MAP8.B6.Ly49h_KO_nanopore	nanopore	Mus musculus	C57BL/6J	MAP8.B6.Ly49h_KO	splenocytes
MAP8.B6.Ly49m_KO_nanopore	nanopore	Mus musculus	C57BL/6J	MAP8.B6.Ly49m_KO	splenocytes
B6_BM_NK_nanoCAGE_Lib1	nanoCAGE	Mus musculus	C57BL/6J	WT	BM_NK
B6_BM_NK_nanoCAGE_Lib2	nanoCAGE	Mus musculus	C57BL/6J	WT	BM_NK
B6_Spleen_NK_Ly49C_or_Ly49I_pos_ATAC_rep1	ATAC-seq	Mus musculus	C57BL/6J	WT	Ly49C+_or_I+
B6_Spleen_NK_Ly49C_or_Ly49I_pos_ATAC_rep2	ATAC-seq	Mus musculus	C57BL/6J	WT	Ly49C+_or_I+
B6_Spleen_NK_Ly49C_and_Ly49I_neg_ATAC_rep1	ATAC-seq	Mus musculus	C57BL/6J	WT	Ly49C-_and_I-
B6_Spleen_NK_Ly49C_and_Ly49I_neg_ATAC_rep2	ATAC-seq	Mus musculus	C57BL/6J	WT	Ly49C-_and_I-
B6_Spleen_CD8Treg_rep1_ATAC	ATAC-seq	Mus musculus	C57BL/6J	WT	CD8 Treg
B6_Spleen_CD8Treg_rep2_ATAC	ATAC-seq	Mus musculus	C57BL/6J	WT	CD8 Treg
B6_Spleen_CD8Treg_rep3_ATAC	ATAC-seq	Mus musculus	C57BL/6J	WT	CD8 Treg
