# Supplementary material for: Cis-regulatory evolution of the recently expanded Ly49 gene family
Source: Nat Commun. 2024 Jun 6;15:4839. doi: 10.1038/s41467-024-48990-y (PMC11156856; doi:10.1038/s41467-024-48990-y)
Supplement: Supplementary file 5 — Source Data [file 41467_2024_48990_MOESM5_ESM.xlsx]

## Sheet: Figure 1a-b 
Figure 1a-b sample info							Ly49A/H. Exp 949. 1/25/23
sample	# mice	genotype	date of birth	date of experiment	age (days)	sex
B6_1 (Ly49A+ vs Ly49A-)	2	C57BL/6J	2022-11-01	2023-01-25	85	female
B6_2 (Ly49A+ vs Ly49A-)	2	C57BL/6J	2022-11-01	2023-01-25	85	female
B6_3 (Ly49H+ vs Ly49H-)	2	C57BL/6J	2022-11-01	2023-01-25	85	female
B6_4 (Ly49H+ vs Ly49H-)	2	C57BL/6J	2022-11-01	2023-01-25	85	female

## Sheet: Figure 1c-d
sample info (Ly49D+ vs Ly49D- ATAC)								Notes: Exp 846. 2021-01-20, Physical Labnotes. page 37
sample	# mice	genotype	sex	animal born	experiement date	age at experiment
rep1	1	C57BL/6J	Female	NA*	2021-01-20	9-10 weeks
rep2	1	C57BL/6J	Female	NA*	2021-01-20	9-10 weeks
rep3	1	C57BL/6J	Female	NA*	2021-01-20	9-10 weeks
*Exact date of birth not provided by vendor
sample info (WGBS):								Notes: date: Exp 898; 1/20/2022
# mice	genotype	sex	age	delivery by vendor	date of experiment
12	CB6F1/J	Female	13-15 weeks *	2021-11-29	2022-01-20
*Exact date of birth not provided by vendor

## Sheet: Figure 2c
Figure 2c							Notes: Exp 925. See Sytse's email that day. Animal details from animal_colony_fanc.xlsx
sample	genotype	Ly49G2	Ly49H
Blood 8-12-22_1201_1.fcs	KO	35.9	1.04
Blood 8-12-22_1201_2.fcs	WT	43.9	35.9
Blood 8-12-22_1201_3.fcs	WT	37	35.2
Blood 8-12-22_1201_4.fcs	WT	41.2	35.7
Blood 8-12-22_1201_7.fcs	KO	34.1	1.01
sample info:
sample	genotype	sex	animal born	experiement date	age at experiment
Blood 8-12-22_1201_1.fcs	MAP8.B6.Ly49h KO x Ly49KO	F	2022-06-10	2022-08-12	~ 9 weeks
Blood 8-12-22_1201_2.fcs	WT x Ly49KO	F	2022-06-10	2022-08-12	~ 9 weeks
Blood 8-12-22_1201_3.fcs	WT x Ly49KO	F	2022-06-10	2022-08-12	~ 9 weeks
Blood 8-12-22_1201_4.fcs	WT x Ly49KO	M	2022-06-10	2022-08-12	~ 9 weeks
Blood 8-12-22_1201_7.fcs	MAP8.B6.Ly49h KO x Ly49KO	M	2022-06-10	2022-08-12	~ 9 weeks

## Sheet: Figure 2d and 5e
Figure 2d and 5e
panel1
Sample:	Lymphocytes/Single Cells/Single Cells/FSC-A, Viability subset/CD4_8_19_TCRB, NK1_1 subset/NKp46, NK1_1 subset/Ly49EF+ | Freq. of Parent	Lymphocytes/Single Cells/Single Cells/FSC-A, Viability subset/CD4_8_19_TCRB, NK1_1 subset/NKp46, NK1_1 subset/Ly49F+ | Freq. of Parent	Lymphocytes/Single Cells/Single Cells/FSC-A, Viability subset/CD4_8_19_TCRB, NK1_1 subset/NKp46, NK1_1 subset/Ly49G2+ | Freq. of Parent	Lymphocytes/Single Cells/Single Cells/FSC-A, Viability subset/CD4_8_19_TCRB, NK1_1 subset/NKp46, NK1_1 subset/Ly49H+ | Freq. of Parent
Panel1_Tube_001.fcs	7.82	5	43.8	2.4
Panel1_Tube_002.fcs	8.15	4.84	42.7	3.75
Panel1_Tube_003.fcs	8.55	4.93	44.9	3.53
Panel1_Tube_004.fcs	7.16	4.34	44	3.85
Panel1_Tube_005.fcs	8.96	5.79	45.3	2.63
Panel1_Tube_006.fcs	8.96	5.72	45.6	3.14
Panel1_Tube_007.fcs	9.1	5.51	41.3	57
Panel1_Tube_008.fcs	10.2	5.62	42.9	50
Panel1_Tube_009.fcs	14.4	9.8	45	49.3
Panel1_Tube_010.fcs	9.74	5.97	45.8	47.2
Panel1_Tube_011.fcs	10.8	7	45.5	48.3
Mean	9.44	5.87	44.3	24.6
SD	1.95	1.48	1.45	24.7
Panel2
Sample:	Lymphocytes/Single Cells/Single Cells/SSC-A, Viability subset/CD4_8_19_TCRB, NK1_1 subset/NKp46, NK1_1 subset/Ly49A+ | Freq. of Parent	Lymphocytes/Single Cells/Single Cells/SSC-A, Viability subset/CD4_8_19_TCRB, NK1_1 subset/NKp46, NK1_1 subset/Ly49D+ | Freq. of Parent	Lymphocytes/Single Cells/Single Cells/SSC-A, Viability subset/CD4_8_19_TCRB, NK1_1 subset/NKp46, NK1_1 subset/Ly49H+ | Freq. of Parent	Lymphocytes/Single Cells/Single Cells/SSC-A, Viability subset/CD4_8_19_TCRB, NK1_1 subset/NKp46, NK1_1 subset/Q1: CD11b- , CD27+ | Freq. of Parent	Lymphocytes/Single Cells/Single Cells/SSC-A, Viability subset/CD4_8_19_TCRB, NK1_1 subset/NKp46, NK1_1 subset/Q2: CD11b+ , CD27+ | Freq. of Parent	Lymphocytes/Single Cells/Single Cells/SSC-A, Viability subset/CD4_8_19_TCRB, NK1_1 subset/NKp46, NK1_1 subset/Q3: CD11b+ , CD27- | Freq. of Parent	Lymphocytes/Single Cells/Single Cells/SSC-A, Viability subset/CD4_8_19_TCRB, NK1_1 subset/NKp46, NK1_1 subset/Q4: CD11b- , CD27- | Freq. of Parent
Panel2_Tube_001.fcs	17.7	42.5	7.39	11.3	31.2	54	3.53
Panel2_Tube_002.fcs	14.4	50.2	9.64	11	29	55.4	4.63
Panel2_Tube_003.fcs	16.2	46.9	8.39	13.1	32.4	47.8	6.63
Panel2_Tube_004.fcs	14.4	41.9	8.56	8.02	24.6	63	4.38
Panel2_Tube_005.fcs	20.1	42	6.93	10.6	21.4	64.6	3.34
Panel2_Tube_006.fcs	19.8	43.4	8.2	10.2	22.8	59.8	7.18
Panel2_Tube_007.fcs	15	55.9	61.6	13.5	34.1	48.4	4
Panel2_Tube_008.fcs	15.5	50.1	58.2	12.8	26	57.1	4.16
Panel2_Tube_009.fcs	17.1	52	57.8	22.8	26.3	43.1	7.81
Panel2_Tube_010.fcs	19.3	52.6	52.7	11.4	26.1	57.7	4.81
Panel2_Tube_011.fcs	19.8	55.1	54.4	11	25.4	59.2	4.32
Mean	17.2	48.4	30.3	12.3	27.2	55.5	4.98
SD	2.26	5.32	25.6	3.79	4	6.67	1.51
Panel3
Sample:	Lymphocytes/Single Cells/Single Cells/SSC-A, Viability subset/CD4_8_19_TCRB, NK1_1 subset/NKp46, NK1_1 subset/Ly49I+ | Freq. of Parent	Lymphocytes/Single Cells/Single Cells/SSC-A, Viability subset/CD4_8_19_TCRB, NK1_1 subset/NKp46, NK1_1 subset/CD94+ | Freq. of Parent	Lymphocytes/Single Cells/Single Cells/SSC-A, Viability subset/CD4_8_19_TCRB, NK1_1 subset/NKp46, NK1_1 subset/NKG2ACE+ | Freq. of Parent
Panel3_Tube_001.fcs	49.8	44.6	43.9
Panel3_Tube_002.fcs	58.2	46.3	46.1
Panel3_Tube_003.fcs	55.1	45.3	45.2
Panel3_Tube_004.fcs	58.1	47.5	46.3
Panel3_Tube_005.fcs	59.6	46.7	45.9
Panel3_Tube_006.fcs	61.3	48.1	46.4
Panel3_Tube_007.fcs	54.9	48.3	47.8
Panel3_Tube_008.fcs	55	48.8	48.3
Panel3_Tube_009.fcs	42.7	39.8	41.7
Panel3_Tube_010.fcs	56.7	45.2	45.1
Panel3_Tube_011.fcs	54.6	41.6	42.4
Mean	55.1	45.7	45.4
SD	5.12	2.83	2.04
sample info:
sample	genotype	founder	sex	id	age		Notes: Exp 955. 2023-03-02
Tube_001.fcs	MAP8.B6.Ly49h KO	F1	female	not analyzed	9 weeks
Tube_002.fcs	MAP8.B6.Ly49h KO	M2	male	m1	13 weeks
Tube_003.fcs	MAP8.B6.Ly49h KO	M2	male	m2	13 weeks
Tube_004.fcs	MAP8.B6.Ly49h KO	M2	male	m3	13 weeks
Tube_005.fcs	MAP8.B6.Ly49h KO	M2	female	f1	13 weeks
Tube_006.fcs	MAP8.B6.Ly49h KO	M2	female	f2	13 weeks
Tube_007.fcs	C57BL/6J	JAX	male	m1	11-12 weeks
Tube_008.fcs	C57BL/6J	JAX	male	m2	11-12 weeks
Tube_009.fcs	C57BL/6J	JAX	male	m3	11-12 weeks
Tube_010.fcs	C57BL/6J	JAX	female	f1	11-12 weeks
Tube_011.fcs	C57BL/6J	JAX	female	f2	11-12 weeks

## Sheet: Figure 2f
Sample								MCMV IE1			IE1-mean	Quantity test		ACTIN-1			ACTIN-mean	Quantity test	IE1/Actin *1000		Log10		Sample
	Sample ID	Gender	Organ	MAP8-Ly49H	Sample on plate			Replicate 1	Replicate 2					Replicate 1	Replicate 2				<1 is below LOD		<0 is below LOD			Sample ID	sex	genotype
1	961-1-1	Female	spleen	WT							#DIV/0!	#DIV/0!		40991449088	34011723776		37501586432	ok	#DIV/0!		#DIV/0!		1	961-1-1	Female	WT
2	961-1-2	Female	spleen	WT				522.499	519.915		521.207	ok		323024	334760		328892	ok	1.58474		0.199957		2	961-1-2	Female	WT
3	961-1-3	Female	spleen	WT				659.633	612.979		636.306	ok		386256	399367		392811	ok	1.61988		0.209482		3	961-1-3	Female	WT
4	961-1-4	Female	spleen	KO				191043	185890		188467	ok		259973	263664		261818	ok	719.837		2.85723		4	961-1-4	Female	KO
5	961-1-5	Female	spleen	KO				578534	556268		567401	ok		386145	373945		380045	ok	1492.98		3.17406		5	961-1-5	Female	KO
6	961-1-6	Male	spleen	WT				386.582	615.249		500.915	ok		251024	396422		323723	ok	1.54736		0.18959		6	961-1-6	Male	WT
7	961-1-7	Male	spleen	WT				687.083	564.146		625.615	ok		354271	340362		347316	ok	1.80128		0.255582		7	961-1-7	Male	WT
8	961-1-8	Male	spleen	WT				452.667	455.512		454.09	ok		288766	299031		293899	ok	1.54505		0.188944		8	961-1-8	Male	WT
9	961-1-9	Male	spleen	WT				678.68	729.615		704.147	ok		328608	364205		346407	ok	2.03272		0.308078		9	961-1-9	Male	WT
10	961-1-10	Male	spleen	KO				22071.1	22276.5		22173.8	ok		271538	244048		257793	ok	86.0139		1.93457		10	961-1-10	Male	KO
11	961-1-11	Male	spleen	KO				30486.1	27181.6		28833.9	ok		334416	304842		319629	ok	90.2103		1.95526		11	961-1-11	Male	KO
12	961-1-12	Male	spleen	KO				6845.09	6787.42		6816.25	ok		276190	266925		271558	ok	25.1006		1.39968		12	961-1-12	Male	KO
13	961-1-13	Male	spleen	KO				326879	326124		326501	ok		383231	383074		383152	ok	852.145		2.93051		13	961-1-13	Male	KO
14	961-2-1	Female	spleen	WT				432.78	383.556		408.168	ok		328583	337735		333159	ok	1.22514		0.0881871		14	961-2-1	Female	WT
15	961-2-2	Female	spleen	WT				526.744	555.054		540.899	ok		377997	360114		369055	ok	1.46563		0.166025		15	961-2-2	Female	WT
16	961-2-3	Female	spleen	WT				778.59	826.969		802.779	ok		508068	465557		486813	ok	1.64905		0.217234		16	961-2-3	Female	WT
17	961-2-4	Female	spleen	WT				477.855	479.531		478.693	ok		371162	382371		376766	ok	1.27053		0.103985		17	961-2-4	Female	WT
18	961-2-5	Female	spleen	KO				522273	519173		520723	ok		314301	270965		292633	ok	1779.44		3.25028		18	961-2-5	Female	KO
19	961-2-6	Female	spleen	KO				773330	727331		750330	ok		394183	348400		371291	ok	2020.87		3.30554		19	961-2-6	Female	KO
20	961-2-7	Male	spleen	WT				571.325	591.582		581.454	ok		345208	340580		342894	ok	1.69573		0.229356		20	961-2-7	Male	WT
21	961-2-8	Male	spleen	WT				976.672	952.498		964.585	ok		269200	260247		264724	ok	3.64374		0.561548		21	961-2-8	Male	WT
22	961-2-9	Male	spleen	WT				590.205	656.605		623.405	ok		284707	274780		279743	ok	2.22849		0.34801		22	961-2-9	Male	WT
23	961-2-10	Male	spleen	WT				395.975	450.156		423.066	ok		361281	343538		352410	ok	1.20049		0.0793597		23	961-2-10	Male	WT
24	961-2-11	Male	spleen	KO				239722	265507		252614	ok		293969	285842		289905	ok	871.368		2.9402		24	961-2-11	Male	KO
25	961-2-12	Male	spleen	KO				41441	40171.2		40806.1	ok		344803	332357		338580	ok	120.521		2.08106		25	961-2-12	Male	KO
26	961-2-13	Male	spleen	KO				104748	100093		102421	ok		269652	258984		264318	ok	387.491		2.58826		26	961-2-13	Male	KO
27	961-1-1	Female	Liver	WT				26925.7	26018.8		26472.2	ok		83666.7	85248.7		84457.7	ok	313.438		2.49615		27	961-1-1	Female	WT
28	961-1-2	Female	Liver	WT				7476.16	7791.69		7633.93	ok		47321	48800.1		48060.5	ok	158.84		2.20096		28	961-1-2	Female	WT
29	961-1-3	Female	Liver	WT				34047.6	33132.4		33590	ok		121610	126728		124169	ok	270.518		2.4322		29	961-1-3	Female	WT
30	961-1-4	Female	Liver	KO				10463.7	18143.1		14303.4	ok		118044	127528		122786	ok	116.491		2.06629		30	961-1-4	Female	KO
31	961-1-5	Female	Liver	KO				14894.8	13723.3		14309	ok		106359	112523		109441	ok	130.747		2.11643		31	961-1-5	Female	KO
32	961-1-6	Male	Liver	WT				5400.66	4874.82		5137.74	ok		35362.5	37640.2		36501.4	ok	140.755		2.14846		32	961-1-6	Male	WT
33	961-1-7	Male	Liver	WT				7275.82	6726.65		7001.23	ok		47529.4	46782.9		47156.2	ok	148.469		2.17164		33	961-1-7	Male	WT
34	961-1-8	Male	Liver	WT				33190.2	30225		31707.6	ok		90403.5	86020.7		88212.1	ok	359.447		2.55564		34	961-1-8	Male	WT
35	961-1-9	Male	Liver	WT				34670.8	34217.3		34444	ok		78691.2	78712.6		78701.9	ok	437.652		2.64113		35	961-1-9	Male	WT
36	961-1-10	Male	Liver	KO				31197.7	27710.9		29454.3	ok		133398	132397		132898	ok	221.631		2.34563		36	961-1-10	Male	KO
37	961-1-11	Male	Liver	KO				48517.4	45774.8		47146.1	ok		118138	108543		113341	ok	415.968		2.61906		37	961-1-11	Male	KO
38	961-1-12	Male	Liver	KO				1576.79	1553.43		1565.11	ok		50617.9	52448		51533	ok	30.371		1.48246		38	961-1-12	Male	KO
39	961-1-13	Male	Liver	KO				18531.8	18315		18423.4	ok		137929	135319		136624	ok	134.848		2.12984		39	961-1-13	Male	KO
40	961-2-1	Female	Liver	WT				69771.8	59086.6		64429.2	ok		141569	135717		138643	ok	464.713		2.66719		40	961-2-1	Female	WT
41	961-2-2	Female	Liver	WT				105028	95091.7		100060	ok		254804	141573		198189	ok	504.873		2.70318		41	961-2-2	Female	WT
42	961-2-3	Female	Liver	WT				101690	91689.5		96689.9	ok		222760	48899.5		135830	ok	711.847		2.85239		42	961-2-3	Female	WT
43	961-2-4	Female	Liver	WT				83299.5	75789.6		79544.5	ok		167011	169023		168017	ok	473.431		2.67526		43	961-2-4	Female	WT
44	961-2-5	Female	Liver	KO				164889	155640		160264	ok		164186	157073		160630	ok	997.725		2.99901		44	961-2-5	Female	KO
45	961-2-6	Female	Liver	KO				541490	541208		541349	ok		268654	271633		270143	ok	2003.93		3.30188		45	961-2-6	Female	KO
46	961-2-7	Male	Liver	WT				69438.2	62916.8		66177.5	ok		159377	159942		159660	ok	414.491		2.61751		46	961-2-7	Male	WT
47	961-2-8	Male	Liver	WT				29985.7	26021.2		28003.5	ok		99836.3	106501		103168	ok	271.435		2.43367		47	961-2-8	Male	WT
48	961-2-9	Male	Liver	WT				36382.6	35297.2		35839.9	ok		112143	116399		114271	ok	313.639		2.49643		48	961-2-9	Male	WT
49	961-2-10	Male	Liver	WT				10673.9	10269.2		10471.5	ok		48669.1	62872.7		55770.9	ok	187.76		2.2736		49	961-2-10	Male	WT
50	961-2-11	Male	Liver	KO				41670.2	40721		41195.6	ok		163868	149038		156453	ok	263.31		2.42047		50	961-2-11	Male	KO
51	961-2-12	Male	Liver	KO				19617.9	19179.7		19398.8	ok		168341	141536		154938	ok	125.203		2.09762		51	961-2-12	Male	KO
52	961-2-13	Male	Liver	KO				66439.1	56882.5		61660.8	ok		206292	182000		194146	ok	317.6		2.50188		52	961-2-13	Male	KO
Animal details:
Experiment1: Infection 4/28
Sample
	Sample ID	sex	Date of Birth	Date of experiment	age (days)	genotype		WT: C57BL/6J (purchased from Jax)				Notes: Exp 961
1	961-1-1	Female	2023-01-03	2023-04-28	115	WT		KO: MAP8.B6.Ly49h KO (this study)
2	961-1-2	Female	2023-02-07	2023-04-28	80	WT
3	961-1-3	Female	2023-02-07	2023-04-28	80	WT
4	961-1-4	Female	2023-01-22	2023-04-28	96	KO
5	961-1-5	Female	2023-01-22	2023-04-28	96	KO
6	961-1-6	Male	2023-01-03	2023-04-28	115	WT
7	961-1-7	Male	2023-01-03	2023-04-28	115	WT
8	961-1-8	Male	2023-01-17	2023-04-28	101	WT
9	961-1-9	Male	2023-01-17	2023-04-28	101	WT
10	961-1-10	Male	2023-01-22	2023-04-28	96	KO
11	961-1-11	Male	2023-01-22	2023-04-28	96	KO
12	961-1-12	Male	2023-01-22	2023-04-28	96	KO
13	961-1-13	Male	2023-01-22	2023-04-28	96	KO
Experiment2: Infection 4/29
1	961-2-1	Female	2023-01-03	2023-04-29	116	WT
2	961-2-2	Female	2023-01-03	2023-04-29	116	WT
3	961-2-3	Female	2023-02-07	2023-04-29	81	WT
4	961-2-4	Female	2023-02-07	2023-04-29	81	WT
5	961-2-5	Female	2023-01-22	2023-04-29	97	KO
6	961-2-6	Female	2023-01-22	2023-04-29	97	KO
7	961-2-7	Male	2023-01-03	2023-04-29	116	WT
8	961-2-8	Male	2023-01-17	2023-04-29	102	WT
9	961-2-9	Male	2023-01-17	2023-04-29	102	WT
10	961-2-10	Male	2023-01-17	2023-04-29	102	WT
11	961-2-11	Male	2023-01-22	2023-04-29	97	KO
12	961-2-12	Male	2023-01-22	2023-04-29	97	KO
13	961-2-13	Male	2023-01-22	2023-04-29	97	KO

## Sheet: Fig. 4a and Supp. Fig. 15d-e 
rat sample details									Notes: Exp 927, 2022-08-18
rat ID	strain	date of birth	date of experiment	age (days)	sex
1	BN/NHsdMcwi	2022-06-30	2022-08-18	49	female
2	BN/NHsdMcwi	2022-06-30	2022-09-09	71	female

## Sheet: Figure 5a
row	column	FDR
f	d	0.823387
f	h	0.056648
f	n	0.530147
f	i	0.762042
f	g	0.0302809
f	j	1
f	m	0.0540737
f	c	0.862841
f	a	0.862841
d	f	0.823387
d	h	9.80502e-21
d	n	0.735619
d	i	2.55299e-16
d	g	0.000712864
d	j	0.215622
d	m	1.16289e-47
d	c	0.00110141
d	a	0.000266235
h	f	0.056648
h	d	9.80502e-21
h	n	0.000489893
h	i	0.948179
h	g	0.0144181
h	j	0.512364
h	m	4.55831e-09
h	c	0.0230663
h	a	0.881644
n	f	0.530147
n	d	0.735619
n	h	0.000489893
n	i	0.871457
n	g	0.862841
n	j	0.72543
n	m	1
n	c	0.985676
n	a	0.532545
i	f	0.762042
i	d	2.55299e-16
i	h	0.948179
i	n	0.871457
i	g	2.43055e-12
i	j	0.762042
i	m	1.33257e-11
i	c	0.00881765
i	a	0.00745552
g	f	0.0302809
g	d	0.000712864
g	h	0.0144181
g	n	0.862841
g	i	2.43055e-12
g	j	0.73149
g	m	0.255618
g	c	3.22297e-07
g	a	0.0859995
j	f	1
j	d	0.215622
j	h	0.512364
j	n	0.72543
j	i	0.762042
j	g	0.73149
j	m	0.0144181
j	c	0.717132
j	a	0.306088
m	f	0.0540737
m	d	1.16289e-47
m	h	4.55831e-09
m	n	1
m	i	1.33257e-11
m	g	0.255618
m	j	0.0144181
m	c	0.728898
m	a	0.000388075
c	f	0.862841
c	d	0.00110141
c	h	0.0230663
c	n	0.985676
c	i	0.00881765
c	g	3.22297e-07
c	j	0.717132
c	m	0.728898
c	a	1.46621e-06
a	f	0.862841
a	d	0.000266235
a	h	0.881644
a	n	0.532545
a	i	0.00745552
a	g	0.0859995
a	j	0.306088
a	m	0.000388075
a	c	1.46621e-06

## Sheet: Figure 5c-d
Figure 5d
Sorting results
Mouse	Genotype	Population	sex	Yield	Purity	RNA-seq	WT: WT x Ly49KO
601.2	WT	CD3-CD19-NK1.1+NKp46+CD49a-CD49b+	Female	349K	0.995	yes	KO: MAP8.B6.Ly49m KO x Ly49 KO
601.3	KO	CD3-CD19-NK1.1+NKp46+CD49a-CD49b+	Female	369k	0.995	yes	date of birth (all animals): 10/1/22
601.4	KO	CD3-CD19-NK1.1+NKp46+CD49a-CD49b+	Female	448k	1	yes	date of experiment: 12/20/22
601.5	WT	CD3-CD19-NK1.1+NKp46+CD49a-CD49b+	Female	506k	0.998	yes	age at experiment: 11 weeks
601.6	KO	CD3-CD19-NK1.1+NKp46+CD49a-CD49b+	Male	604k	0.996	NO
601.7	KO	CD3-CD19-NK1.1+NKp46+CD49a-CD49b+	Male	512k	1	NO
601.8	WT	CD3-CD19-NK1.1+NKp46+CD49a-CD49b+	Male	557k	0.996	NO
601.9	WT	CD3-CD19-NK1.1+NKp46+CD49a-CD49b+	Male	634k	0.996	NO
Flow cytometry results
panel1
Sample:	Lymphocytes/Single Cells/Single Cells/FSC-A, Viability subset/CD4_CD8_CD19_TCRB, NK1_1 subset/NKp46, NK1_1 subset/Ly49EF subset | Freq. of Parent	Lymphocytes/Single Cells/Single Cells/FSC-A, Viability subset/CD4_CD8_CD19_TCRB, NK1_1 subset/NKp46, NK1_1 subset/Ly49F subset | Freq. of Parent	Lymphocytes/Single Cells/Single Cells/FSC-A, Viability subset/CD4_CD8_CD19_TCRB, NK1_1 subset/NKp46, NK1_1 subset/Ly49G2 subset | Freq. of Parent	Lymphocytes/Single Cells/Single Cells/FSC-A, Viability subset/CD4_CD8_CD19_TCRB, NK1_1 subset/NKp46, NK1_1 subset/Ly49H subset | Freq. of Parent
Panel1_601_1 WT.fcs	5.39	4.62	44.7	24.9
Panel1_601_2 WT.fcs	5.52	4.51	41.9	27.8
Panel1_601_3 KO.fcs	6.45	5.37	33.9	27.6
Panel1_601_4 KO.fcs	5.76	4.48	33.7	27.1
Panel1_601_5 WT.fcs	5.8	4.85	42	25.2
Panel1_601_6 KO.fcs	5.8	4.95	39.2	30.4
Panel1_601_7 KO.fcs	5.4	4.56	37	30.4
Panel1_601_8 WT.fcs	5.36	4.5	44.2	28.5
Panel1_601_9 WT.fcs	4.81	3.87	43.7	29.2
Panel1_601_10 WT.fcs	5.57	4.42	46.5	29.3
Mean	5.59	4.61	40.7	28
SD	0.42	0.39	4.54	1.92
panel2
Sample:	Lymphocytes/Single Cells/Single Cells/FSC-A, Viability subset/CD4_CD8_CD19_TCRB, NK1_1 subset/NKp46, NK1_1 subset/Ly49A subset | Freq. of Parent	Lymphocytes/Single Cells/Single Cells/FSC-A, Viability subset/CD4_CD8_CD19_TCRB, NK1_1 subset/NKp46, NK1_1 subset/Ly49D subset | Freq. of Parent	Lymphocytes/Single Cells/Single Cells/FSC-A, Viability subset/CD4_CD8_CD19_TCRB, NK1_1 subset/NKp46, NK1_1 subset/Q1: CD11b- , CD27+ | Freq. of Parent	Lymphocytes/Single Cells/Single Cells/FSC-A, Viability subset/CD4_CD8_CD19_TCRB, NK1_1 subset/NKp46, NK1_1 subset/Q2: CD11b+ , CD27+ | Freq. of Parent	Lymphocytes/Single Cells/Single Cells/FSC-A, Viability subset/CD4_CD8_CD19_TCRB, NK1_1 subset/NKp46, NK1_1 subset/Q3: CD11b+ , CD27- | Freq. of Parent	Lymphocytes/Single Cells/Single Cells/FSC-A, Viability subset/CD4_CD8_CD19_TCRB, NK1_1 subset/NKp46, NK1_1 subset/Q4: CD11b- , CD27- | Freq. of Parent
Panel2_601_1 WT.fcs	11.6	34	7.68	30.3	60.3	1.7
Panel2_601_2 WT.fcs	12.2	34.5	8.63	33.4	56.1	1.96
Panel2_601_3 KO.fcs	4.25	34.6	10.1	33	54.5	2.39
Panel2_601_4 KO.fcs	5.35	35.4	10.7	35.9	51	2.37
Panel2_601_5 WT.fcs	12.4	36.1	10.4	31.7	55.8	2.05
Panel2_601_6 KO.fcs	2.52	32.5	8.85	32.6	56.4	2.23
Panel2_601_7 KO.fcs	3.64	34	8.63	31.6	57.1	2.67
Panel2_601_8 WT.fcs	8.83	35	10.7	31.7	54.8	2.78
Panel2_601_9 WT.fcs	8.72	33.3	10.3	33.2	54	2.49
Panel2_601_10 WT.fcs	8.04	34.6	7.75	28.8	61.1	2.34
Mean	7.76	34.4	9.37	32.2	56.1	2.3
SD	3.66	1.03	1.19	1.91	2.95	0.33
panel3
Sample:	Lymphocytes/Single Cells/Single Cells/FSC-A, Viability subset/CD4_CD8_CD19_TCRB, NK1_1 subset/NKp46, NK1_1 subset/CD94 subset | Freq. of Parent	Lymphocytes/Single Cells/Single Cells/FSC-A, Viability subset/CD4_CD8_CD19_TCRB, NK1_1 subset/NKp46, NK1_1 subset/Ly49C subset | Freq. of Parent	Lymphocytes/Single Cells/Single Cells/FSC-A, Viability subset/CD4_CD8_CD19_TCRB, NK1_1 subset/NKp46, NK1_1 subset/NKG2AB6 subset | Freq. of Parent	Lymphocytes/Single Cells/Single Cells/FSC-A, Viability subset/CD4_CD8_CD19_TCRB, NK1_1 subset/NKp46, NK1_1 subset/NKG2ACE subset | Freq. of Parent	Lymphocytes/Single Cells/Single Cells/FSC-A, Viability subset/CD4_CD8_CD19_TCRB, NK1_1 subset/NKp46, NK1_1 subset/Ly49I subset | Freq. of Parent
Panel3_601_1 WT.fcs	41.8	42.9	32.2	42.1	36.4
Panel3_601_2 WT.fcs	41.4	43.8	33.2	41.7	39.6
Panel3_601_3 KO.fcs	40.6	39.5	33.5	41.1	40.9
Panel3_601_4 KO.fcs	38.5	35.4	31.6	38.7	39.1
Panel3_601_5 WT.fcs	42.3	45.5	37	42.6	38.8
Panel3_601_6 KO.fcs	39.8	42.1	29.8	40.4	37.6
Panel3_601_7 KO.fcs	41.9	43.1	35.3	42.6	35.5
Panel3_601_8 WT.fcs	39.4	43.4	31.6	40.2	32.1
Panel3_601_9 WT.fcs	42.2	44.2	32.1	42.8	32.1
Panel3_601_10 WT.fcs	40.6	44.5	32.3	41.1	32.3
Mean	40.8	42.4	32.9	41.3	36.4
SD	1.29	2.95	2.04	1.3	3.33
samle info (flow cytometry):
mouse	genotype	sex	WT: WT x Ly49KO
601.1	WT	F	KO: MAP8.B6.Ly49m KO x Ly49 KO
601.2	WT	F	date of birth (all animals): 10/1/22
601.3	KO	F	date of experiment: 12/20/22
601.4	KO	f	age at experiment: 11 weeks
601.5	WT	F
601.6	KO	M
601.7	KO	M
601.8	WT	M
601.9	WT	m
"601.10"	WT	m

## Sheet: Figure 6
sample info (capture HiC)								Notes: Exp 882. 2021-07-27
replicate	strain	# of mice	date of birth	date of experiment	age (days)	sex
rep1	C57BL/6J	10	2021-05-25	2021-07-27	63	female
rep2	C57BL/6J	11	2021-04-06	2021-07-27	112	female

## Sheet: Supplementary Figure 3-4
sample.info									Notes:
sample	# of mice	strain	sex	date of birth	date of experiment	age at experiment (days)			129/NOD: Exp 836 2020-10-21. physical labnotes, page 27.
nanoCAGE(129)	2	129S6/SvEvTac	Female	2020-07-20	2020-10-21	93			B6: Exp 846. 2021-01-20. labnotes p 37. Xiaoyun's labnotes 2021-01-20.
nanoCAGE(NOD)	2	NOD/ShiLTJ	Female	2020-07-28	2020-10-21	85
nanoCAGE(B6)	9	C57BL/6J	Female	NA*	2021-01-20	9-10 weeks
*Exact date of birth not provided by vendor

[truncated: 4 more sheets: Supplementary Figure 8, Supplementary Figure 9d, Supplementary Figure 13, Supplementary Figure 16e]
